# Supplementary material for: Screening of factors inducing alveolar type 1 epithelial cells using human pluripotent stem cells
Source: Stem Cell Reports. 2024 Mar 28;19(4):529–44. doi: 10.1016/j.stemcr.2024.02.009 (PMC11096435; doi:10.1016/j.stemcr.2024.02.009)
Supplement: Table S1. List of chemicals in the library used in this study [file mmc2.xlsx]

## Sheet: Table S1
Cat. No.	Product Name
HY-12970A	EPZ020411 (hydrochloride)
HY-116814	ML401
HY-119254	BAY-850
HY-100017	BAY-876
HY-11999	CGI-1746
HY-12859	BAY1217389
HY-13298	Mps1-IN-1
HY-14981	GSK2334470
HY-101787	FTBMT
HY-12345	ML365
HY-15247	Vistusertib
HY-119257	ABT-100
HY-13943	CNX-774
HY-50866	NVP-AEW541
HY-100131	GSK481
HY-15802	WZ4003
HY-101027	GSK 4027
HY-15323	PRT062607 (Hydrochloride)
HY-15270	BMS-911543
HY-15427	GDC-0834
HY-110084	BTZO-1
HY-15658	GSK2801
HY-12235	PI-3065
HY-15853	MK-7246
HY-19313	LLY-507
HY-15738	GNF-5
HY-19999A	PF-CBP1 hydrochloride
HY-111457A	BAY-678
HY-102046	FM-381
HY-19322B	PIM-447 (dihydrochloride)
HY-19336	BAZ2-ICR
HY-18163	GNE-7915
HY-111457	BAY-677
HY-100411	MLi-2
HY-114180	RU.521
HY-13319	JNK-IN-8
HY-10215	Luminespib
HY-12867	PT-2385
HY-15955	CPI-360
HY-111789	Subasumstat
HY-15646	UNC1999
HY-117604	THPP-1
HY-100360	MS049
HY-13428	Tubacin
HY-18012	Spebrutinib
HY-12289	Defactinib
HY-12336	NIBR189
HY-12026	WZ4002
HY-16104	BIX 02565
HY-108697	PT2399
HY-18300	Filgotinib
HY-19635	G-5555
HY-100201	A-196
HY-122630	TH-257
HY-16586	PFI-1
HY-114157	DO-264
HY-12727	EPZ015666
HY-112804	SGC-iMLLT
HY-13500	GSK343
HY-15968	Entospletinib
HY-120868	TP-004
HY-130149	Adagrasib
HY-100487	TAK-243
HY-124738	BI 01383298
HY-114209	MRK-740
HY-15209	Repaglinide
HY-15826	SGC-CBP30
HY-108435	GNE-049
HY-10344	AZD 6482
HY-15300	Skepinone-L
HY-70062	Pevonedistat
HY-107981	LSN 3213128
HY-101117	EED226
HY-12947	GNE-3511
HY-14380	PF-3845
HY-12975	AZ6102
HY-112588	dBET6
HY-135235	Cysteine thiol probe
HY-10626	T0901317
HY-13467	AM-1638
HY-133083	BAY-474
HY-13980	UNC0642
HY-15648	GSK-J1
HY-19541	I-CBP112
HY-122198	ML367
HY-13803	Tazemetostat
HY-107455	A-485
HY-14376	PF-04457845
HY-19715	SGC707
HY-50846	SCH772984
HY-112082	BAY885
HY-14674	CP-724714
HY-13967B	AMG 837 (calcium hydrate)
HY-122186	SGC-GAK-1
HY-107424	BAY-299
HY-14443	XMD8-92
HY-15468	IOX2
HY-12468	A-1210477
HY-120588	CCR1 antagonist 8
HY-N0227	7-epi-Taxol
HY-14414	GSK4112
HY-12940	GLPG0974
HY-19615	MS023
HY-18696	AMG-337
HY-13909	RGFP966
HY-12277	AZ191
HY-80002	BMX-IN-1
HY-50868	Bafetinib
HY-13404	Capmatinib
HY-15593	Pinometostat
HY-10629	LXR-623
HY-15607A	WEHI-539 hydrochloride
HY-15648B	GSK-J4
HY-15858A	AP-III-a4 (hydrochloride)
HY-19540	GSK864
HY-100339	GSK583
HY-115470	CLK-IN-T3
HY-18175	CCT244747
HY-101492	GPR120 Agonist 3
HY-100352	BI-9564
HY-124772	BI-2545
HY-107777	LLY-283
HY-100220	GSK6853
HY-15815	Bromosporine
HY-135674	SR-318
HY-50861	AZD3988
HY-112090	ABBV-744
HY-12325	GSK2194069
HY-100518	T-26c
HY-12055	BIX02188
HY-127105	Iptacopan
HY-15244	Alpelisib
HY-12725	ML324
HY-18986	SAR405838
HY-16712	LDN-214117
HY-120295	A-192621
HY-10191	Linsitinib
HY-16986	EPZ011989
HY-10619	Niraparib
HY-100235	GSK591
HY-15650	SGC0946
HY-112065	PF-06869206
HY-133117	BAY-985
HY-13311	Infigratinib
HY-10959	RG7112
HY-112433	NIK SMI1
HY-114312	MD-224
HY-50094	Pictilisib
HY-10261	Afatinib
HY-107433	U18666A
HY-50754	gamma-secretase modulator 2
HY-13979	DDR1-IN-1
HY-12304	IOX1
HY-18975	I-BRD9
HY-112096	eCF506
HY-12823	BLU9931
HY-104048	QC6352
HY-12681	CCT251545
HY-15273	UNC0638
HY-124063	BI-1935
HY-12828	KH-CB19
HY-19537	NI-57
HY-14715B	CCT241533 (hydrochloride)
HY-15590	AZ-23
HY-104010	Asciminib
HY-13001	Quizartinib
HY-103082	CLK1-IN-1
HY-114490	ULK-101
HY-10480	Fasiglifam
HY-13299	MK-8033
HY-110279	Ogerin
HY-124634	PZ-2891
HY-80013	THZ1
HY-18627A	PFI-2 (hydrochloride)
HY-100741	S63845
HY-13491	GNF-5837
HY-16106	Talazoparib
HY-12409	PFI-3
HY-18966	PF-04418948
HY-115466	MLT-748
HY-19327	ACY-738
HY-111381	BI-3812
HY-114395	NVS-ZP7-4
HY-10319	ROCK-IN-2
HY-12583	A-366
HY-131182	DS-1971a
HY-13030	(+)-JQ-1
HY-10993	Adavosertib
HY-103020	BAY-1816032
HY-114398	BAY-293
HY-114395A	(R)-NVS-ZP7-4
HY-19725	A-1155463
HY-100018	BAY1125976
HY-15776	HG-9-91-01
HY-100726	GNE-272
HY-10182	Laduviglusib
HY-125751	UCSF924
HY-10129	Veliparib
HY-138630	AG-270
HY-16993	OICR-9429
HY-15573	EI1
HY-108886	JWG-071
HY-114204	GSK8814
HY-10328	Neflamapimod
HY-13252	MK-5108
HY-50767A	Palbociclib (monohydrochloride)
HY-10126	Barasertib-HQPA
HY-100519	NVS-PAK1-1
HY-112376	MZP-54
HY-110374	NVS-CECR2-1
HY-12861	CB-5083
HY-118342	PQCA
HY-18954	NMS-P118
HY-13253	AMG 900
HY-12870	AZD9496
HY-134836	STM2457
HY-134955	VT103
HY-50856	Ruxolitinib
HY-19546	BAY-598
HY-50864	GDC-0879
HY-15956A	CPI-169
HY-12214A	NVP-2
HY-10219	Rapamycin
HY-13011	Alectinib
HY-14456A	MAC13243
HY-10326	GW788388
HY-15227	EPZ004777
HY-114322	VZ185
HY-B0545	Probenecid
HY-108463	A-967079
HY-12815A	MCC950 (sodium)
HY-15649	UNC1215
HY-101026	CCT251236
HY-40354	Tofacitinib
HY-100832	UNC3866
HY-10411	AZ960
HY-18664	PFI-4
HY-11011	A-770041
HY-101512	A-395
HY-114965	TP-064
HY-W062697	HTL14242
HY-13034	Gandotinib
HY-17543	ML-323
HY-13007	PF-3758309
HY-108705	BI-3802
HY-112258	IMP-1088
HY-16100	BI 99179
HY-101760	GSK2982772
HY-100482	CPI-637
HY-12518	OF-1
HY-101786	KZR-504
HY-15531	Venetoclax
HY-130248	BAY-899
HY-18071	BI-9627
HY-112445	SGC3027
HY-102058	WM-1119
HY-114277	Sotorasib
HY-123940	SGC-AAK1-1
HY-50706	Selumetinib
HY-108696	GNE-781
HY-130605	BAY-1797
HY-14731	VE-821
HY-15676	Idasanutlin
HY-14174	MRK-560
HY-130492	ARCC-4
HY-125286	AB-680
TOCRIS 6482/10/01	XMU-MP1
X3004-5MG	XAV939
HY-12071	LDN-193189
HY-W013372	7,8-DHF
HY-12497	ANA-12
HY-13491	GNF-5837
Cayman19915	daprodustat
E1061	LATS-IN-1
